# Supplementary material for: Exploring the Mechanism of Weikang Keli in Inhibiting Gastric Cancer through the MAPK Signaling Pathway: Based on Network Pharmacology and Experimental Verification
Source: Evid Based Complement Alternat Med. 2022 May 2;2022:2662288. doi: 10.1155/2022/2662288 (PMC9085321; doi:10.1155/2022/2662288)
Supplement: Supplementary Materials — Supplementary 1. Table 1 Effective Ingredients of WK. Supplementary 2. Table 2 Docking score of MAPK14 and top 5 active ingredients. [file 2662288.f1.zip]

Archive with 2 entries (2 files):
- 2662288.f1/Supplementary material -Table 2 [1].docx
- 2662288.f1/Supplementary Materials-Table 1 Effective Ingredients of WK.doc
